# Supplementary material for: Effect of Functional Water on the Antioxidant Property of Concentrated Reconstituted Juice
Source: Foods. 2022 Aug 21;11(16):2531. doi: 10.3390/foods11162531 (PMC9407226; doi:10.3390/foods11162531)
Supplement: Supplementary file 1 [file foods-11-02531-s001.zip]

Archive with 1 entries (1 files):
- foods-1854851-supplementary.pdf
